# Supplementary material for: Quantitative HPLC–UV Study of Lignans in Anthriscus sylvestris
Source: Molecules. 2022 Sep 17;27(18):6072. doi: 10.3390/molecules27186072 (PMC9500830; doi:10.3390/molecules27186072)
Supplement: Supplementary file 1 [file molecules-27-06072-s001.zip]

Archive with 1 entries (1 files):
- molecules-1912934-supplementary.pdf
